# Supplementary material for: Untargeted ultra-high-resolution mass spectrometry metabolomic profiling of blood serum in bladder cancer
Source: Sci Rep. 2022 Sep 7;12:15156. doi: 10.1038/s41598-022-19576-9 (PMC9452537; doi:10.1038/s41598-022-19576-9)
Supplement: Supplementary file 2 — Supplementary Information 2. [file 41598_2022_19576_MOESM2_ESM.xlsx]

## Sheet: Cancer vs Control
Table S1. Mean metabolite abundance for controls vs. bladder cancer serum extracts. Those metabolites are considered statistically significantly different (P-value < 0.05; FDR < 0.05; VIP > 1; FC < 0.5 and > 2) between controls and bladder cancer serum extracts.
No.	Name	Molecular formula	Cancer		Control		RT [s]	m/za	Formula of detected ions	Δm/z [ppm]	ΔRT [s]	mSigma	MS/MS score	VIPb	FCc	P-valued	FDR	AUC	ROC curve analysis for individual biomarkers
			Mean	SD	Mean	SD													Cutoff	Specificity [%]	95% CI (Low-High)	Sensitivity [%]	95% CI (Low-High)
1	Aureonitol	C13H18O2	883.147	438.265	5057.76	2651.81	173.22	207.138	[M+H]+	-0.696		9.1	420.1	1.81833	0.2018	5.0305e-27	3.2234e-25	0.992969	-0.287	96	0.918-0.988	98	0.938-1.000
2	Norcamphor	C7H10O	3251.06	986.539	13368.6	5682.66	143.19	111.08	[M+H]+	-1.011		2.9	300.1	1.79339	0.29027	5.8335e-27	3.2504e-25	0.992344	-0.28	96	0.931-1.000	100	1.000-1.000
3	Perillyl alcohol	C10H16O	27378.4	12749.7	128427	48244.5	210.29	153.127	[M+H]+, [M+H-H2O]+	-0.808		4.8	0	1.83391	0.25243	6.2814e-27	3.2504e-25	0.992031	-0.206	96	0.918-0.988	100	1.000-1.000
4	Thymol	C10H14O	3975.19	960.279	12071.6	4555.02	204.15	151.112	[M+H]+	-0.849	-5.64	6.8	0	1.78231	0.38955	7.2821e-27	3.37e-25	0.991406	-0.51	94	0.875-0.982	99	0.963-1.000
5	Methyl 2-octynoate	C9H14O2	758.34	452.884	2867.58	1043.07	177.72	155.106	[M+H]+	-1.341		10.4	552.9	1.71766	0.31233	8.4407e-27	3.4022e-25	0.990781	-0.0334	95	0.900-0.988	98	0.950-1.000
6	3,5,5-Trimethyl-2-cyclohexen-1-one	C9H14O	7376.18	3759.99	51199.4	25812.9	193.16	139.112	[M+H]+, [M+H-H2O]+	-0.87		4.4	409.1	1.83191	0.16936	9.7818e-27	3.5225e-25	0.990156	-0.237	96	0.918-0.988	99	0.963-1.000
7	Alantolactone	C15H20O2	485.713	247.35	2420.4	1246.74	194.63	233.154	[M+H]+, [M+Na]+	-0.332		16.4	520.8	1.79628	0.23218	9.7818e-27	3.5225e-25	0.990156	-0.296	94	0.887-0.988	98	0.938-1.000
8	4-Heptanone	C7H14O	883.633	400.368	4468.82	2249.76	206.71	115.112	[M+H]+	-0.886	-16.25	1.6	0	1.78783	0.23635	1.0149e-26	3.5225e-25	0.99	-0.246	94	0.887-0.988	96	0.912-1.000
9	7-Epi-Jasmonic acid	C12H18O3	1360.38	632.519	8375.08	4295.46	160.86	211.133	[M+H]+	-0.191		8.6	364.9	1.80148	0.19032	1.5207e-26	4.1308e-25	0.988281	-0.259	96	0.918-1.000	96	0.925-1.000
10	Dihydrojasmone	C11H18O	868.087	319.186	2440.95	791.297	228.34	167.143	[M+H]+	-0.754		5.4	403.3	1.77849	0.40552	1.6365e-26	4.1732e-25	0.987969	-0.191	94	0.875-0.982	94	0.900-0.982
11	Valeric acid	C5H10O2	1079.52	338.877	3109.5	1026.89	132.22	103.075	[M+H]+	-0.799	-2.65	7.9	0	1.74675	0.41193	2.2756e-26	5.1231e-25	0.986563	-0.0759	91	0.863-0.963	96	0.918-1.000
12	4,4,7a-trimethyl-3a,5,6,7-tetrahydro-3H-indene-1-carboxylic acid	C13H20O2	551.507	185.337	1616.38	628.506	197.75	209.153	[M+H]+	-0.764		8.6	408	1.74826	0.39912	5.456e-26	9.2125e-25	0.982812	-0.285	94	0.875-0.982	95	0.893-0.988
13	1-Acetylindole	C10H9NO	1298.53	325.847	726.884	369.437	131.14	160.076	[M+H]+	0.084		5.7	371.1	1.64763	2.1304	1.5007e-25	2.1554e-24	0.978437	0.354	93	0.881-0.975	98	0.943-1.000
14	Linoleic acid	C18H32O2	1017.38	297.251	483.475	340.606	258.56	281.247	[M+H]+	-0.785		21.4	0	1.52447	2.5473	3.5467e-25	4.3878e-24	0.974688	0.423	94	0.900-0.982	94	0.887-0.988
15	1-Phenyl-1-pentanone	C11H14O	877.16	466.832	3109.79	1154.9	200.5	163.112	[M+H]+	-0.764		8.5	439	1.73012	0.3361	7.4868e-25	8.2786e-24	0.971406	-0.057	94	0.875-0.975	86	0.793-0.938
16	Umbelliferone	C9H6O3	2079.08	737.59	4995.85	1634.62	182.05	163.039	[M+H]+	-0.644		6.2	0	1.68857	0.48963	1.0667e-24	1.1295e-23	0.969844	-0.0552	91	0.838-0.963	90	0.825-0.950
17	Elaidic acid	C18H34O2	726.667	283.026	250.498	150.536	278.39	283.263	[M+H]+	-0.943		24.7	0	1.67188	3.3331	1.2285e-24	1.2634e-23	0.969219	0.127	95	0.900-0.988	94	0.887-0.982
18	3-Ethylphenol	C8H10O	48900.5	14738.4	162809	61415.8	122.87	123.08	[M+H]+	-0.856		2.9	318.8	1.72471	0.35803	1.3183e-24	1.3231e-23	0.968906	-0.264	96	0.918-0.994	95	0.900-0.994
19	D-Limonene	C10H16	641.6	208.573	2497.2	1158.41	143.88	137.132	[M+H]+	-0.713		3	0	1.71878	0.30457	2.8563e-24	2.6051e-23	0.965469	-0.278	91	0.843-0.950	90	0.825-0.950
20	6-Hydroxy-4,4,7a-trimethyl-5,6,7,7a-tetrahydrobenzofuran-2(4H)-one	C11H16O3	452.88	226.612	1288.36	532.722	143.16	197.117	[M+H]+	-0.792		∞	488.4	1.60217	0.40916	8.646e-23	5.9522e-22	0.95	-0.193	89	0.806-0.950	90	0.831-0.950
21	LysoPE(P-18:0/0:0)	C23H48NO6P	1630.79	773.182	5281.57	2467.55	294.22	466.329	[M+H]+	-1.028		21.4	927.5	1.57905	0.37511	1.2541e-22	8.4249e-22	0.948281	-0.0255	86	0.756-0.925	91	0.843-0.963
22	Palmitoleoyl Ethanolamide	C18H35NO2	2753.61	879.207	1601.89	1131.88	236.51	298.274	[M+H]+, [M+Na]+	-0.856		23.9	451.2	1.41426	2.0801	1.5353e-22	1.007e-21	0.947344	0.45	90	0.825-0.957	91	0.838-0.969
23	PE(P-16:0e/0:0)	C21H44NO6P	1348.45	629.077	3522.17	1413.9	267.49	438.298	[M+H]+	-0.553		28.9	851.3	1.48236	0.47528	4.6687e-20	2.3195e-19	0.92	0.025	85	0.775-0.919	88	0.812-0.950
24	3-Hexanone	C6H12O	1360.38	632.519	8375.08	4295.46	160.86	211.133	[M+H]+	-0.191		8.6	364.9	1.40499	0.49696	5.1825e-18	2.1407e-17	0.896094	-0.259	86	0.925-0.994	96	0.912-1.000
25	Epsilon-caprolactam	C6H11NO	4828.82	5688.93	2462.15	1648.37	114.47	114.091	[M+H]+, [M+Na]+	-0.165		8.1	855.5	1.15867	2.3509	5.6686e-18	2.3299e-17	0.895625	-0.244	85	0.781-0.907	81	0.738-0.887
26	L-Acetylcarnitine	C9H17NO4	3008.56	1541.25	1538.13	926.143	22.91	204.123	[M+H]+	-0.344	-0.27	7.4	0	1.37438	2.355	1.4538e-16	5.4305e-16	0.878281	-0.129	85	0.762-0.912	78	0.688-0.850
27	LysoPC(18:3)	C26H48NO7P	1522.11	811.346	3921.4	2508.09	237.91	518.324	[M+H]+	-0.95		47.5	938.7	1.25189	0.47705	1.3423e-15	4.5952e-15	0.865938	0.1	86	0.781-0.944	78	0.656-0.875
aExperimental m/z of ion; bVIP scores derived from OPLS-DA model; cfold change between cancer and control serum calculated from the abundance mean values for each group – cancer-to-normal ratio; dP-value determined from Student’s t-test; AUC: area under the curve; CI: confidence interval; FC: fold change; FDR: false discovery rate; SD: standard deviation; VIP: variable influence on projection

## Sheet: HG and LG vs Control
Table S2. Mean metabolite abundance for controls vs. bladder cancer serum extracts. Those metabolites are considered statistically significantly different (P-value < 0.05; FDR < 0.05; VIP > 1; FC < 0.5 and > 2) between controls and LG and HG bladder cancer serum extracts.
No.	Name	Molecular formula	HG		LG		Control		RT [s]	m/za	Formula of detected ions	Δm/z [ppm]	ΔRT [s]	mSigma	MS/MS score	HG vs. Control										LG vs. Control
			Mean	SD	Mean	SD	Mean	SD								VIPb	FCc	P-valued	FDR	ROC curve analysis for individual biomarkers						VIPb	FCc	P-valued	FDR	ROC curve analysis for individual biomarkers
																				AUC	Cutoff	Specificity [%]	95% CI (Low-High)	Sensitivity [%]	95% CI (Low-High)					AUC	Cutoff	Specificity [%]	95% CI (Low-High)	Sensitivity [%]	95% CI (Low-High)
1	Aureonitol	C13H18O2	827.73	348.027	923.276	497.142	5057.76	2651.81	173.22	207.138	[M+H]+	-0.696		9.1	531.3	1.81904	0.20036	3.619e-16	2.0253e-14	0.994531	-0.666	97.5	0.931-1.000	96.9	0.890-1.000	1.83714	0.2023	9.8097e-20	4.0138e-18	0.991111	-0.645	100	1.000-1.000	95.6	0.889-1.000
2	7-Epi-Jasmonic acid	C12H18O3	1305.06	560.981	1400.44	692.488	8375.08	4295.46	160.86	211.133	[M+H]+	-0.191		8.6	397.4	1.79949	0.19285	8.8975e-16	2.2533e-14	0.987891	-0.653	96.3	0.925-1.000	96.9	0.906-1.000	1.82895	0.19039	1.6481e-19	4.246e-18	0.988056	-0.496	96.3	0.918-0.988	95.6	0.889-1.000
3	3,5,5-Trimethyl-2-cyclohexen-1-one	C9H14O	488.254	221.654	483.874	270.533	2420.4	1246.74	194.63	233.154	[M+H]+, [M+Na]+	-0.332		16.4	705.8	1.79689	0.24627	8.0089e-16	2.2238e-14	0.988672	-0.677	95	0.900-0.988	93.8	0.827-1.000	1.84319	0.22258	1.1304e-19	4.0138e-18	0.990278	-0.5	97.5	0.943-1.000	93.3	0.844-0.989
4	Alantolactone	C15H20O2	488.254	221.654	483.874	270.533	2420.4	1246.74	194.63	233.154	[M+H]+, [M+Na]+	-0.332		16.4	705.8	1.79689	0.24627	8.0089e-16	2.2238e-14	0.988672	-0.677	95	0.900-0.988	93.8	0.812-1.000	1.84319	0.22258	1.1304e-19	4.0138e-18	0.990278	-0.5	97.5	0.938-1.000	93.3	0.855-0.978
5	Valeric acid	C5H10O2	1040.41	337.973	1107.84	344.465	3109.5	1026.89	132.22	103.075	[M+H]+	-0.799	-2.65	7.9	0	1.78452	0.41201	1.0415e-15	2.2832e-14	0.986719	-0.584	97.5	0.938-1.000	93.8	0.844-1.000	1.79135	0.41224	2.5138e-19	5.279e-18	0.985556	-0.309	95	0.900-0.988	93.3	0.844-1.000
6	4-Heptanone	C7H14O	854.873	311.488	904.46	462.695	4468.82	2249.76	206.71	115.112	[M+H]+	-0.886	-16.25	1.6	0	1.78302	0.24004	6.4858e-16	2.1326e-14	0.990234	-0.672	96.3	0.925-1.000	96.9	0.906-1.000	1.80923	0.23467	1.3024e-19	4.0138e-18	0.989444	-0.47	96.3	0.912-1.000	93.3	0.867-1.000
7	Methyl 2-octynoate	C9H14O2	746.111	419.437	767.195	479.674	2867.58	1043.07	177.72	155.106	[M+H]+	-1.341		10.4	526.4	1.7727	0.30491	1.2188e-15	2.3074e-14	0.985547	-0.374	97.5	0.938-1.000	90.6	0.812-0.985	1.83881	0.32187	6.104e-20	4.0138e-18	0.993889	-0.319	97.5	0.931-1.000	97.8	0.933-1.000
8	4,4,7a-trimethyl-3a,5,6,7-tetrahydro-3H-indene-1-carboxylic acid	C13H20O2	531.032	145.915	566.333	211.904	1616.38	628.506	197.75	209.153	[M+H]+	-0.764		8.6	462.6	1.74399	0.39605	1.2188e-15	2.3074e-14	0.985547	-0.78	97.5	0.943-1.000	90.6	0.781-1.000	1.75405	0.39958	6.0865e-19	8.6915e-18	0.980278	-0.518	96.3	0.912-0.994	88.9	0.788-0.956
9	Thymol	C10H14O	3812.21	652.035	4093.21	1145.6	12071.6	4555.02	204.15	151.112	[M+H]+	-0.849	-5.64	6.8	0	1.74026	0.38504	4.2453e-16	2.0253e-14	0.993359	-0.867	98.8	0.963-1.000	93.8	0.859-1.000	1.75822	0.39233	1.4311e-19	4.0183e-18	0.988889	-0.758	98.8	0.963-1.000	93.3	0.867-1.000
10	Umbelliferone	C9H6O3	2028.68	680.605	2115.57	775.416	4995.85	1634.62	182.05	163.039	[M+H]+	-0.644		6.2	0	­	­	­	­	­	­	­	­	­	­	1.73719	0.49017	2.5244e-18	2.673e-17	0.971667	-0.319	93.8	0.887-0.982	91.1	0.800-0.978
11	4,7-Dimethyl-1,3-benzothiazol-2-ylamine	C9H10N2S	1283.98	393.926	1324.94	288.067	798.565	336.174	142.04	179.064	[M+H]+	0.025		28.8	483.4	1.65694	2.0017	2.4873e-14	2.1287e-13	0.9625	0.518	92.5	0.863-0.975	87.5	0.750-0.969	­	­	­	­	­	­	­	­	­	­
12	D-Limonene	C10H16	621.048	191.462	656.483	216.55	2497.2	1158.41	143.88	137.132	[M+H]+	-0.713		3	0	1.65624	0.3045	1.3625e-14	1.3096e-13	0.967187	-0.705	88.7	0.825-0.950	93.8	0.844-1.000	1.69818	0.30588	7.4635e-18	6.614e-17	0.965	-0.492	86.3	0.774-0.938	93.3	0.867-1.000
13	LysoPE(P-18:0/0:0)	C23H48NO6P	1585.19	745.156	1663.8	806.638	5281.57	2467.55	294.22	466.329	[M+H]+	-1.028	0	21.4	0	1.62579	0.35599	4.5142e-14	3.4818e-13	0.957812	-0.338	91.2	0.850-0.963	90.6	0.781-0.985	1.54975	0.39236	4.3208e-16	2.5956e-15	0.939167	-0.206	86.3	0.775-0.925	86.7	0.778-0.967
14	1-Acetylindole	C10H9NO	1304.54	332.193	1294.17	325.856	726.884	369.437	131.14	160.076	[M+H]+	0.084		5.7	405.5	1.58302	2.1419	4.9317e-15	6.0413e-14	0.975	0.646	92.5	0.863-0.975	93.8	0.844-1.000	1.60918	2.1324	6.6766e-19	9.3734e-18	0.979722	0.564	97.5	0.943-1.000	93.3	0.867-1.000
15	6-Hydroxy-4,4,7a-trimethyl-5,6,7,7a-tetrahydrobenzofuran-2(4H)-one	C11H16O3	462.508	223.011	445.908	231.846	1288.36	532.722	143.16	197.117	[M+H]+	-0.792		∞	798.9	1.56547	0.42796	2.6049e-13	1.6274e-12	0.94375	-0.682	93.8	0.887-0.975	81.2	0.688-0.938	1.64365	0.3978	5.2371e-17	3.6254e-16	0.952778	-0.405	91.2	0.850-0.963	88.9	0.788-0.989
16	PE(P-16:0e/0:0)	C21H44NO6P	1290.52	613.043	1390.39	634.839	3522.17	1413.9	267.49	438.298	[M+H]+	-0.553	0	28.9	0	1.56322	0.44084	4.1992e-13	2.547e-12	0.939844	-0.251	87.5	0.818-0.950	87.5	0.781-1.000	­	­	­	­	­	­	­	­	­	­
17	LysoPC(20:3)	C28H52NO7P	16026.2	10177.5	17000.2	8550.48	40438.7	18167.5	259.45	546.354	[M+H]+, [M+Na]+	-1.89		6.3	849.5	1.483	0.44682	1.025e-10	4.0658e-10	0.892188	-0.233	83.8	0.762-0.919	81.2	0.656-0.938	­	­	­	­	­	­	­	­	­	­
18	Linoleic acid	C18H32O2	1032.84	307.943	1006.18	283.39	483.475	340.606	258.56	281.247	[M+H]+	-0.785		21.4	0	1.42759	2.6435	3.8155e-15	5.2104e-14	0.976953	0.685	93.8	0.856-0.988	93.8	0.875-1.000	1.38991	2.4351	3.6292e-18	3.6718e-17	0.969444	0.616	92.5	0.868-0.982	93.3	0.867-0.978
19	LysoPC(18:3)	C26H48NO7P	1499.87	836.698	1538.21	812.567	3921.4	2508.09	237.91	518.324	[M+H]+	-0.95	0	47.5	0	1.33015	0.45113	1.0027e-09	3.3999e-09	0.870703	-0.373	78.1	0.656-0.906	78.1	0.656-0.906	­	­	­	­	­	­	­	­	­	­
20	L-Acetylcarnitine	C9H17NO4	2906.03	1729.93	3082.8	1350.06	1538.13	926.143	22.91	204.123	[M+H]+	-0.344	-0.27	7.4	0	1.32677	2.3929	2.3189e-09	7.3822e-09	0.8625	0.149	78.7	0.706-0.894	84.4	0.688-0.969	1.35493	2.2907	7.9365e-13	3.0702e-12	0.886944	0.418	86.3	0.800-0.938	80	0.689-0.912
21	Epsilon-caprolactam	C6H11NO	4923.79	5704.64	4760.05	5835.01	2462.15	1648.37	114.47	114.091	[M+H]+, [M+Na]+	-0.165	0.23	8.1	0	1.18913	2.0767	1.3671e-08	3.8912e-08	0.844531	0.125	88.7	0.825-0.950	93.8	0.844-1.000	1.31733	2.5847	1.6573e-15	8.9837e-15	0.930278	0.0375	88.7	0.825-0.963	82.2	0.711-0.911
22	3-Hexanone	C6H12O	272.429	146.65	268.54	145.282	645.502	269.672	152.86	101.096	[M+H]+	-1.392		∞	0	­	­	­	­	­	­	­	­	­	­	1.42469	0.49161	1.5428e-13	6.4258e-13	0.898889	-0.0706	78.7	0.713-0.869	93.3	0.877-0.978
23	Elaidic acid	C18H34O2	744.984	282.916	713.402	288.893	250.498	150.536	278.39	283.263	[M+H]+	-0.943		24.7	0	­	­	­	­	­	­	­	­	­	­	1.67483	3.3606	1.0676e-17	8.8638e-17	0.962778	0.271	91.2	0.850-0.969	97.8	0.933-1.000
aExperimental m/z of ion bVIP scores derived from OPLS-DA model; cfold change between cancer and control serum calculated from the abundance mean values for each group – cancer-to-normal ratio; dP-value determined from Student’s t-test; AUC: area under the curve; CI: confidence interval; FC: fold change; FDR: false discovery rate; HG; high-grade; LG; low-grade SD: standard deviation; VIP: variabl…

## Sheet: pTa, pT1 and pT2 vs Control
Table S3. Mean metabolite abundance for controls vs. bladder cancer serum extracts. Those metabolites are considered statistically significantly different (P-value < 0.05; FDR < 0.05; VIP > 1; FC < 0.5 and > 2) between controls and pTa, pT1 and pT2 bladder cancer serum extracts.																		pTa vs Control										pT1 vs Control										pT2 vs Control
No.	Name	Molecular formula	pTa		pT1		pT2		Control		RT [s]	m/z meas.	Ions	Δm/z [ppm]	ΔRT	mSigma	MS/MS score	VIPb	FCc	P-valued	FDR	AUC	ROC curve analysis for individual biomarkers					VIPb	FCc	P-valued	FDR	AUC	ROC curve analysis for individual biomarkers					VIPa	FCb	P-valuec	FDR	AUC	ROC curve analysis for individual biomarkers
			Mean	SD	Mean	SD	Mean	SD	Mean	SD													Cutoff	Specificity [%]	95% CI (Low-High)	Sensitivity [%]	95% CI (Low-High)						Cutoff	Specificity [%]	95% CI (Low-High)	Sensitivity [%]	95% CI (Low-High)						Cutoff	Specificity [%]	95% CI (Low-High)	Sensitivity [%]	95% CI (Low-High)
1	1-Acetylindole	C10H9NO	1287.53	338.087	1334.93	334.414	1300.17	229.337	726.884	369.437	131.14	160.076	[M+H]+	0.084		5.7	405.5	1.77706	2.0918	1.2249e-25	2.1886e-24	0.974348	0.512	96	0.920-0.990	88.4	0.797-0.942	1.75015	2.1913	7.8267e-11	1.3391e-09	0.972105	0.937	97	0.940-0.995	94.7	0.814-1.000	1.69524	2.078	4.9953e-08	2.1022e-06	0.983333	1.05	94	0.885-0.980	83.3	0.667-1.000
2	1-Phenyl-1-pentanone	C11H14O	865.559	444.236	902.833	568.458	900.111	412.275	3109.79	1154.9	200.50	163.112	[M+H]+	-0.764		8.5	547.1	1.93841	0.32576	2.172e-25	3.5239e-24	0.971884	-0.295	91	0.860-0.960	88.4	0.804-0.942	2.03633	0.35601	2.3423e-10	2.7551e-09	0.96	-0.797	87	0.810-0.925	94.7	0.842-1.000	2.03535	0.37243	2.7322e-07	3.5709e-06	0.955833	-1.11	90	0.850-0.950	75	0.500-1.000
3	3,5,5-Trimethyl-2-cyclohexen-1-one	C9H14O	7395.19	3066.8	7211.17	5622.36	7543.5	3586.06	51199.4	25812.9	193.03	139.112	[M+H]+, [M+H-H2O]+, [M+Na]+	-0.87		4.4	405	1.99792	0.1691	4.7271e-27	1.9625e-25	0.988116	-0.386	97	0.930-1.000	97.1	0.928-1.000	2.1077	0.17372	2.9511e-11	8.3573e-10	0.982632	-1.09	98	0.940-1.000	94.7	0.842-1.000	2.16683	0.16815	5.8523e-08	2.1022e-06	0.980833	-1.27	98	0.955-1.000	91.7	0.750-1.000
4	3-Ethylphenol	C8H10O	49497.9	13839.2	46968.2	15333.4	48735.3	18439.5	162809	61415.8	122.87	123.08	[M+H]+	-0.856		2.9	314.2	1.88076	0.35732	7.7319e-25	1.0296e-23	0.966377	-0.414	94	0.900-0.990	97.1	0.942-1.000	1.94309	0.34973	1.3266e-10	1.8448e-09	0.966316	-0.876	94	0.885-0.980	94.7	0.842-1.000	1.95003	0.34689	1.9203e-07	3.0285e-06	0.961667	-1.04	94	0.875-0.980	91.7	0.750-1.000
5	4,4,7a-trimethyl-3a,5,6,7-tetrahydro-3H-indene-1-carboxylic acid	C13H20O2	554.255	160.195	556.867	264.238	527	161.841	1616.38	628.506	197.75	209.153	[M+H]+	-0.764		8.6	462.6	1.89174	0.40243	1.3555e-25	2.3768e-24	0.973913	-0.421	94	0.880-0.975	91.3	0.833-0.971	1.86948	0.4215	2.5732e-10	2.941e-09	0.958947	-0.835	88	0.820-0.950	94.7	0.842-1.000	1.99471	0.37896	3.8301e-08	2.1022e-06	0.9875	-1.08	94	0.895-0.985	100	1.000-1.000
6	4,7-Dimethyl-1,3-benzothiazol-2-ylamine	C9H10N2S	1302.34	309.351	1354.5	411.545	1260.39	349.924	798.565	336.174	142.04	179.064	[M+H]+	0.025		28.8	483.4	­	­	­	­	­	­	­	­	­	­	1.82098	2.0249	4.1051e-10	4.2763e-09	0.953684	0.873	94	0.895-0.980	89.5	0.737-1.000	­	­	­	­	­	­	­	­	­	­
7	4-Heptanone	C7H14O	875.461	339.138	890.5	589.907	918.5	337.577	4468.82	2249.76	206.71	115.112	[M+H]+	-0.886	-16.25	1.6	0	1.95705	0.23012	3.9728e-27	1.8386e-25	0.988841	-0.365	95	0.915-0.980	95.7	0.913-0.986	1.98775	0.24514	3.2565e-11	8.3573e-10	0.981579	-1.06	97	0.940-1.000	94.7	0.842-1.000	2.04733	0.23178	4.2605e-08	2.1022e-06	0.985833	-1	93	0.890-0.975	100	1.000-1.000
8	7-Epi-Jasmonic acid	C12H18O3	1357.15	538.924	1347.43	866.7	1400.28	681.941	8375.08	4295.46	160.86	211.133	[M+H]+	-0.191		8.6	397.4	1.96798	0.1895	5.0672e-27	2.0435e-25	0.987826	-0.408	96	0.920-0.990	97.1	0.928-1.000	2.03108	0.19623	3.2565e-11	8.3573e-10	0.981579	-0.929	96	0.915-0.990	94.7	0.842-1.000	1.98548	0.21259	9.3672e-08	2.2103e-06	0.973333	-1.13	96	0.910-0.990	91.7	0.750-1.000
9	Alantolactone	C15H20O2	467.01	201.847	506.067	352.972	557.778	261.251	2420.4	1246.74	194.63	233.154	[M+H]+, [M+Na]+	-0.332		16.4	705.8	1.95489	0.22532	6.6875e-27	2.3897e-25	0.986667	-0.391	96	0.915-0.990	95.7	0.905-0.986	1.99041	0.24977	5.5762e-11	1.1244e-09	0.975789	-0.904	94	0.895-0.980	94.7	0.842-1.000	1.93544	0.26982	1.6489e-07	2.804e-06	0.964167	-1.04	91	0.850-0.960	91.7	0.750-1.000
10	Alpha-hydroxyisobutyric acid	C4H8O3	548.039	827.165	819.5	645.459	786.944	731.261	295.568	271.347	49.21	87.0439	[M+H-H2O]+, [M+H]+	-1.88	-2.78	∞	0	­	­	­	­	­	­	­	­	0	­	1.19545	2.6557	2.8849e-05	8.0633e-05	0.803684	0.297	72	0.625-0.800	78.9	0.579-0.947	1.05061	3.9215	0.002064	0.0048395	0.773333	0.6	83	0.760-0.885	75	0.500-1.000
11	Aureonitol	C13H18O2	875.598	355.291	919.6	663.147	865.167	405.561	5057.76	2651.81	173.22	207.138	[M+H]+	-0.696		9.1	531.3	1.97105	0.20281	1.5471e-27	1.1426e-25	0.992754	-0.459	98	0.950-1.000	95.7	0.913-1.000	1.99717	0.22088	2.8091e-11	8.3475e-10	0.983158	-0.985	97	0.925-1.000	94.7	0.814-1.000	2.11459	0.19639	4.0397e-08	2.1022e-06	0.986667	-1.12	97	0.925-0.990	91.7	0.750-1.000
12	Benzophenone	C13H10O	271.5	261.9	315.833	317.239	295	274.697	1428.99	1115.26	226.69	237.185	[M+H]+, [M+Na]+, [M+NH4]+	-0.541		19.7	707.1	1.12125	0.22533	2.2593e-13	7.7497e-13	0.832319	-0.0192	73	0.635-0.820	92.8	0.855-0.979	­	­	­	­	­	­	­	­	­	­	­	­	­	­	­	­	­	­	­	­
13	Cefazolin	C14H14N8O4S3	992.51	3537.47	1401.07	6153.25	991.556	2096.08	0.916944	9.26839	135.59	455.037	[M+H]+	-0.6		12.5	897.9	­	­	­	­	­	­	­	­	­	­	1.02147	288.76	2.5732e-10	2.941e-09	0.958947	-0.142	97	0.925-1.000	94.7	0.814-1.000	1.29769	62.927	1.7349e-07	2.8475e-06	0.963333	-0.136	93	0.880-0.980	100	1.000-1.000
14	Creatinine	C4H7N3O	6439.92	3501.33	7481.07	6672.85	6837.39	1837.95	5295.51	1964.45	21.28	114.066	[M+H]+	-1.128	3.39	7.8	0	­	­	­	­	­	­	­	­	­	­	­	­	­	­	­	­	­	­	­	­	1.48224	2.0223	8.2535e-05	0.00029456	0.849167	0.483	83	0.760-0.900	83.3	0.583-1.000
15	Curcumol	C15H24O2	271.5	261.9	315.833	317.239	295	274.697	1428.99	1115.26	226.69	237.185	[M+H]+, [M+Na]+, [M+NH4]+	-0.541		19.7	707.1	1.12125	0.22533	2.2593e-13	7.7497e-13	0.832319	-0.0192	73	0.645-0.810	92.8	0.870-0.979	­	­	­	­	­	­	­	­	­	­	­	­	­	­	­	­	­	­	­	­
16	Cys-Pro	C8H14N2O3S	4316.86	2456.16	2694.13	1859.69	2467.17	1343.87	2137	1450.32	91.87	219.08	[M+H]+	-0.503		8.4	439.7	1.0299	2.3381	3.0837e-14	1.1561e-13	0.844203	0.148	78	0.700-0.840	82.6	0.732-0.928	­	­	­	­	­	­	­	­	­	­	­	­	­	­	­	­	­	­	­	­
17	D-Limonene	C10H16	640.265	198.029	672.167	226.274	598.222	233.091	2497.2	1158.41	143.88	137.132	[M+H]+	-0.713		3	0	1.86282	0.30098	5.016e-25	7.299e-24	0.968261	-0.565	90	0.845-0.955	89.9	0.818-0.957	1.73676	0.3263	5.9428e-10	5.7652e-09	0.949474	-0.928	85	0.795-0.915	89.5	0.842-1.000	1.87113	0.28215	9.8655e-08	2.2103e-06	0.9725	-1.23	93	0.890-0.970	91.7	0.750-1.000
18	Elaidic acid	C18H34O2	714.706	267.799	792.3	287.357	685.056	345.2	250.498	150.536	278.39	283.263	[M+H]+	-0.943		24.7	0	1.86659	3.3508	3.0405e-26	6.922e-25	0.98029	0.282	95	0.915-0.990	94.2	0.884-0.993	2.01979	3.8613	7.6546e-12	7.1864e-10	0.996842	0.905	98	0.945-1.000	100	1.000-1.000	1.73032	2.9062	1.4147e-07	2.6102e-06	0.966667	1	96	0.910-0.980	91.7	0.750-1.000
19	Epsilon-caprolactam	C6H11NO	4840.62	5786.14	4646.3	5109.55	5066.17	6178.53	2462.15	1648.37	114.24	114.091	[M+H]+	-0.165		8.1	854	1.28169	2.2966	3.7731e-18	1.9544e-17	0.893623	-0.0441	86	0.795-0.925	79.7	0.703-0.877	1.51051	2.3349	8.4315e-08	4.0757e-07	0.888947	0.213	83	0.755-0.900	84.2	0.684-1.000	1.33506	2.462	0.0021983	0.0050867	0.771667	0.391	86	0.790-0.915	75	0.500-0.917
20	Isovalerylcarnitine	C12H23NO4	617.706	350.748	709.233	356.668	700.722	287.725	317.488	367.869	121.55	246.17	[M+H]+	-1.455	13.4	9.5	0	1.16135	2.179	1.5076e-11	4.466e-11	0.805797	0.374	70	0.594-0.785	76.8	0.667-0.870	1.11475	2.4878	1.0286e-06	3.8614e-06	0.854737	0.695	78	0.695-0.84	73.7	0.526-0.895	1.07375	2.4501	5.7809e-05	0.00021788	0.856667	0.727	74	0.655-0.825	91.7	0.706-1.000
21	L-Acetylcarnitine	C9H17NO4	2907.98	1354.9	2923.53	1503.23	3720.22	2290.04	1538.13	926.143	22.91	204.123	[M+H]+	-0.344	-0.27	7.4	0	1.45801	2.1488	1.9028e-16	8.3282e-16	0.872899	0.464	87	0.815-0.940	75.4	0.623-0.855	1.47866	2.3674	2.8555e-07	1.2085e-06	0.872632	0.71	85	0.760-0.910	78.9	0.632-0.947	1.53249	2.8134	1.1919e-05	5.7816e-05	0.888333	0.41	77	0.710-0.855	91.7	0.667-1.000
22	Linoleic acid	C18H32O2	983.725	259.678	1085.83	320.93	1094	411.614	483.475	340.606	258.56	281.247	[M+H]+	-0.785		21.4	0	1.58512	2.3477	5.5436e-25	7.9038e-24	0.967826	0.548	92	0.870-0.970	94.2	0.884-0.986	1.52946	2.6185	3.5927e-11	8.6685e-10	0.980526	0.88	93	0.865-0.970	94.7	0.842-1.000	1.48703	2.7337	3.631e-08	2.1022e-06	0.988333	1.03	95	0.920-0.985	100	1.000-1.000
23	LysoPC(14:0/0:0)	C22H46NO7P	3554.97	1336.46	2856.3	1217.58	1979.72	605.952	6699.05	3115.52	236.23	468.308	[M+H]+	-0.904		6.4	339	­	­	­	­	­	­	­	­	­	­	­	­	­	­	­	­	­	­	­	­	1.95891	0.32907	9.3672e-08	2.2103e-06	0.973333	-1	92	0.860-0.960	91.7	0.790-1.000
24	LysoPC(18:2)	C26H50NO7P	26802	9523.5	26782	12256	20475.9	7545.2	56481.4	20870	246.39	520.339	[M+H]+	-0.859		8.3	497.8	­	­	­	­	­	­	­	­	­	­	­	­	­	­	­	­	­	­	­	­	1.79551	0.44296	1.0236e-06	8.2561e-06	0.933333	-0.437	80	0.740-0.875	91.7	0.750-1.000
25	LysoPC(20:3)	C28H52NO7P	17325.1	8838.92	15941.4	10310.9	13514.3	8645.61	40438.7	18167.5	259.45	546.354	[M+H]+, [M+Na]+	-1.89		6.3	314.2	­	­	­	­	­	­	­	­	­	­	1.56604	0.44721	1.2564e-07	5.8432e-07	0.883684	-0.682	87	0.800-0.940	84.2	0.684-1.000	1.75681	0.39013	6.4597e-06	3.4735e-05	0.9	-0.543	84	0.770-0.900	83.3	0.667-1.000
26	LysoPC(22:5)	C30H52NO7P	4473.08	2246.64	4299.5	2779.47	3523.67	1932.52	8921.28	4097.97	255.47	570.355	[M+H]+	-1.524		6.6	868.4	­	­	­	­	­	­	­	­	­	­	­	­	­	­	­	­	­	­	­	­	1.48205	0.45159	3.4149e-05	0.00013811	0.8675	-0.878	89	0.845-0.950	75	0.500-1.000
27	LysoPC(P-18:0)	C26H54NO6P	274.775	477.746	109.533	214.884	146.333	246.051	798.159	888.265	312.51	730.538	[M+H]+	-0.145		∞	996.7	­	­	­	­	­	­	­	­	­	­	1.60595	0.14937	1.6948e-08	9.7841e-08	0.909474	-0.0642	85	0.760-0.915	94.7	0.867-1.000
28	LysoPE(P-18:0/0:0)	C23H48NO6P	1739.93	811.724	1459.37	580.734	1298	695.113	5281.57	2467.55	294.22	466.329	[M+H]+	-1.028	0	21.4	0	1.72445	0.38855	8.8675e-23	7.8968e-22	0.945217	-0.154	90	0.840-0.960	87	0.797-0.942	1.90278	0.34327	7.1059e-11	1.2616e-09	0.973158	-0.678	93	0.875-0.970	94.7	0.842-1.000	2.161	0.27947	5.8523e-08	2.1022e-06	0.980833	-0.649	92	0.870-0.965	100	1.000-1.000
29	Methyl 2-octynoate	C9H14O2	763.314	409.701	751.767	560.33	741.111	498.831	2867.58	1043.07	177.72	155.106	[M+H]+	-1.341		10.4	526.4	1.89111	0.31319	7.1671e-27	2.4979e-25	0.986377	-0.155	94	0.885-0.980	98.6	0.957-1.000	1.98689	0.3235	9.0436e-11	1.4506e-09	0.970526	-0.746	96	0.920-0.990	89.5	0.737-1.000	2.23428	0.29224	1.4147e-07	2.6102e-06	0.966667	-0.641	86	0.800-0.925	91.7	0.750-1.000
30	PC(16:0/18:3)	C42H78NO8P	678.422	656.231	462.733	499.653	500.889	385.471	1206.69	1003.91	313.85	756.553	[M+H]+	-0.428		∞	975.1	­	­	­	­	­	­	­	­	­	­	1.18788	0.42072	2.1268e-06	7.4306e-06	0.844211	-0.162	76	0.680-0.840	89.5	0.709-1.000	­	­	­	­	­	­	­	­	­	­
31	PC(16:1(9Z)/16:1(9Z))	C40H76NO8P	274.775	477.746	109.533	214.884	146.333	246.051	798.159	888.265	312.51	730.538	[M+H]+	-0.145		∞	996.7	­	­	­	­	­	­	­	­	­	­	1.60595	0.14937	1.6948e-08	9.7841e-08	0.909474	-0.0642	85	0.795-0.910	94.7	0.842-1.000	­	­	­	­	­	­	­	­	­	­
32	PE(P-16:0e/0:0)	C21H44NO6P	1466	659.462	1096.27	432.065	1102.61	540.326	3522.17	1413.9	267.49	438.298	[M+H]+	-0.553	0	28.9	0	1.59448	0.49305	1.7537e-19	1.0335e-18	0.90913	-0.0683	85	0.795-0.910	82.6	0.703-0.906	1.94781	0.38631	9.489e-11	1.48e-09	0.97	-0.46	88	0.825-0.930	100	1.000-1.000	2.08478	0.35538	7.6066e-08	2.1473e-06	0.976667	-0.75	93	0.885-0.965	100	1.000-1.000
33	Perillyl alcohol	C10H16O	27436.9	10446.7	27086.6	18757.8	27533.1	12743.4	128427	48244.5	210.28	153.127	[M+H]+, [M+H-H2O]+, [M+Na]+	-0.808		4.8	0	2.03021	0.25037	1.1683e-27	1.1426e-25	0.993913	-0.362	100	1.000-1.000	97.1	0.928-1.000	2.19806	0.25871	1.7982e-11	7.1864e-10	0.987895	-0.97	100	1.000-1.000	94.7	0.842-1.000	2.31164	0.24404	5.2665e-08	2.1022e-06	0.9825	-1.14	100	1.000-1.000	91.7	0.750-1.000
34	Pro-Leu	C11H20N2O3	520.784	315.658	758.3	965.225	722.056	479.232	527.495	326.306	46.53	229.155	[M+H]+	-0.371		10.5	649	­	­	­	­	­	­	­	­	­	­	­	­	­	­	­	­	­	­	­	­	1.13762	2.3529	0.0052832	0.011105	0.7475	0.0529	62	0.540-0.700	75	0.500-1.000
35	Thymol	C10H14O	3968.88	586.036	4090.07	1713.29	3819.44	943.278	12071.6	4555.02	204.15	151.112	[M+H]+	-0.849	-5.64	6.8	0	1.90997	0.38779	8.2309e-27	2.6108e-25	0.985797	-0.66	97	0.930-0.995	95.7	0.899-1.000	­	­	­	­	­	­	­	­	­	­	1.8383	0.40413	1.7349e-07	2.8475e-06	0.963333	-1.42	99	0.970-1.000	75	0.417-0.917
36	Umbelliferone	C9H6O3	2106.44	622.167	2046.4	1003.45	1978.5	829.782	4995.85	1634.62	182.05	163.039	[M+H]+	-0.644		6.2	0	1.84439	0.49211	4.1055e-25	6.1978e-24	0.96913	-0.238	93	0.880-0.965	92.8	0.862-0.971	­	­	­	­	­	­	­	­	­	­	2.05575	0.46099	1.094e-07	2.238e-06	0.970833	-0.732	89	0.814-0.945	100	1.000-1.000
37	Valeric acid	C5H10O2	1087.82	328.175	1042.83	339.595	1093.61	398.839	3109.5	1026.89	132.22	103.075	[M+H]+	-0.799	-2.65	7.9	0	1.89815	0.41097	1.8184e-26	4.6247e-25	0.982464	-0.2	93	0.875-0.970	95.7	0.913-1.000	1.98591	0.41451	2.3051e-11	7.3946e-10	0.985263	-0.859	96	0.930-0.990	100	1.000-1.000	2.05176	0.39728	1.6489e-07	2.804e-06	0.964167	-0.741	89	0.830-0.950	91.7	0.706-1.000
aExperimental m/z of ion; bVIP scores derived from OPLS-DA model; cfold change between cancer and control serum calculated from the abundance mean values for each group – cancer-to-normal ratio; dP-value determined from Student’s t-test; AUC: area under the curve; CI: confidence interval; FC: fold change; FDR: false discovery rate; pT1 and pTa – high risk non-muscle invasive bladder cancer; pT2 –…
